# Supplementary material for: A critical base pair in k-turns determines the conformational class adopted, and correlates with biological function
Source: Nucleic Acids Res. 2016 Mar 25;44(11):5390–8. doi: 10.1093/nar/gkw201 (PMC4914095; doi:10.1093/nar/gkw201)
Supplement: Supplementary Data [file gkw201_Supplementary_Data.zip]

Archive with 1 entries (1 files):
- nar-00403-r-2016-File008.pdf
